# Supplementary material for: Systematic whole-genome sequencing reveals an unexpected diversity among actinomycetoma pathogens and provides insights into their antibacterial susceptibilities
Source: PLoS Negl Trop Dis. 2022 Jul 25;16(7):e0010128. doi: 10.1371/journal.pntd.0010128 (PMC9352199; doi:10.1371/journal.pntd.0010128)
Supplement: S1 Table — The standardized bacterial taxonomy established by GTDB, and used by GTDBtk, merges the genus Spirillospora with many species typically recognised as belonging to the genus Actinomadura in NCBI and LPSN (Approved Lists) [80]. All members of this new merged genus are named Spirillospora based on the use of Spirillospora albus as the type species for the genus in GTDB. This includes Actinomadura madurae, which is renamed to Spirillospora madurae in GTDB. All isolates reported as belonging to the Spirillospora genus by GTDBtk were positively identified as Spirillospora madurae (Actinomadura madurae). As such, we elected to continue to use the established genus name for Actinomadura madurae to describe the taxonomic assignment of these isolates throughout the manuscript [81], as this name is still recognised as the valid species epithet in LPSN (Approved Lists) and NCBI, and more broadly recognisable in the actinomycetoma research community. (XLSX) [file pntd.0010128.s004.xlsx]

## Sheet: gtdbtk.bac120.summary
User Genome	classification	fastani_reference	fastani_reference_radius	fastani_taxonomy	fastani_ani	fastani_af	closest_placement_reference	closest_placement_radius	closest_placement_taxonomy	closest_placement_ani	closest_placement_af	pplacer_taxonomy	classification_method	note	other_related_references(genome_id,species_name,radius,ANI,AF)	msa_percent	translation_table	red_value	warnings
A_pelletieri_1_contig.fasta	d__Bacteria;p__Actinobacteriota;c__Actinomycetia;o__Streptosporangiales;f__Streptosporangiaceae;g__Spirillospora;s__Spirillospora pelletieri	GCF_003634705.1	95	d__Bacteria;p__Actinobacteriota;c__Actinomycetia;o__Streptosporangiales;f__Streptosporangiaceae;g__Spirillospora;s__Spirillospora pelletieri	99.97	1	GCF_003634705.1	95	d__Bacteria;p__Actinobacteriota;c__Actinomycetia;o__Streptosporangiales;f__Streptosporangiaceae;g__Spirillospora;s__Spirillospora pelletieri	99.97	1	d__Bacteria;p__Actinobacteriota;c__Actinomycetia;o__Streptosporangiales;f__Streptosporangiaceae;g__Spirillospora;s__	taxonomic classification defined by topology and ANI	topological placement and ANI have congruent species assignments	GCF_003432485.1, s__Spirillospora sp003432485, 95.0, 94.09, 0.86; GCF_005889715.1, s__Spirillospora sp005889715, 95.0, 86.82, 0.63; GCF_004348535.1, s__Spirillospora sp004348535, 95.0, 86.79, 0.62; GCF_004348735.1, s__Spirillospora sp004348735, 95.0, 86.76, 0.66; GCF_001552135.1, s__Spirillospora chibensis, 95.0, 84.99, 0.67; GCF_008085905.1, s__Spirillospora syzygii, 95.0, 84.86, 0.69; GCF_00155…	87.61	11	N/A	Genome has more than 10.0% of markers with multiple hits
A_madurae_3_contigs.fasta	d__Bacteria;p__Actinobacteriota;c__Actinomycetia;o__Streptosporangiales;f__Streptosporangiaceae;g__Spirillospora;s__Spirillospora madurae	GCF_900115095.1	95	d__Bacteria;p__Actinobacteriota;c__Actinomycetia;o__Streptosporangiales;f__Streptosporangiaceae;g__Spirillospora;s__Spirillospora madurae	99.97	1	GCF_900115095.1	95	d__Bacteria;p__Actinobacteriota;c__Actinomycetia;o__Streptosporangiales;f__Streptosporangiaceae;g__Spirillospora;s__Spirillospora madurae	99.97	1	d__Bacteria;p__Actinobacteriota;c__Actinomycetia;o__Streptosporangiales;f__Streptosporangiaceae;g__Spirillospora;s__	taxonomic classification defined by topology and ANI	topological placement and ANI have congruent species assignments	GCF_004349235.1, s__Spirillospora darangshiensis, 95.0, 88.53, 0.71; GCF_013409045.1, s__Spirillospora citrea, 95.0, 87.83, 0.71; GCF_014208105.1, s__Spirillospora coerulea, 95.0, 87.76, 0.74; GCF_008327685.1, s__Spirillospora sp008327685, 95.0, 87.72, 0.69; GCF_900188105.1, s__Spirillospora mexicana, 95.0, 87.67, 0.72; GCF_013409365.1, s__Spirillospora luteofluorescens, 95.0, 87.58, 0.67; GCF_00…	88.78	11	N/A	N/A
MRC019	d__Bacteria;p__Actinobacteriota;c__Actinomycetia;o__Streptosporangiales;f__Streptosporangiaceae;g__Spirillospora;s__Spirillospora madurae	GCF_900115095.1	95	d__Bacteria;p__Actinobacteriota;c__Actinomycetia;o__Streptosporangiales;f__Streptosporangiaceae;g__Spirillospora;s__Spirillospora madurae	97.82	0.9	GCF_900115095.1	95	d__Bacteria;p__Actinobacteriota;c__Actinomycetia;o__Streptosporangiales;f__Streptosporangiaceae;g__Spirillospora;s__Spirillospora madurae	97.82	0.9	d__Bacteria;p__Actinobacteriota;c__Actinomycetia;o__Streptosporangiales;f__Streptosporangiaceae;g__Spirillospora;s__	taxonomic classification defined by topology and ANI	topological placement and ANI have congruent species assignments	GCF_004349235.1, s__Spirillospora darangshiensis, 95.0, 88.51, 0.7; GCF_013409045.1, s__Spirillospora citrea, 95.0, 87.69, 0.71; GCF_008327685.1, s__Spirillospora sp008327685, 95.0, 87.68, 0.69; GCF_900188105.1, s__Spirillospora mexicana, 95.0, 87.68, 0.71; GCF_014208105.1, s__Spirillospora coerulea, 95.0, 87.6, 0.75; GCF_013409365.1, s__Spirillospora luteofluorescens, 95.0, 87.54, 0.68; GCF_0015…	84.3	11	N/A	N/A
MRC020	d__Bacteria;p__Actinobacteriota;c__Actinomycetia;o__Streptosporangiales;f__Streptosporangiaceae;g__Spirillospora;s__Spirillospora madurae	GCF_900115095.1	95	d__Bacteria;p__Actinobacteriota;c__Actinomycetia;o__Streptosporangiales;f__Streptosporangiaceae;g__Spirillospora;s__Spirillospora madurae	97.86	0.9	GCF_900115095.1	95	d__Bacteria;p__Actinobacteriota;c__Actinomycetia;o__Streptosporangiales;f__Streptosporangiaceae;g__Spirillospora;s__Spirillospora madurae	97.86	0.9	d__Bacteria;p__Actinobacteriota;c__Actinomycetia;o__Streptosporangiales;f__Streptosporangiaceae;g__Spirillospora;s__	taxonomic classification defined by topology and ANI	topological placement and ANI have congruent species assignments	GCF_004349235.1, s__Spirillospora darangshiensis, 95.0, 88.53, 0.7; GCF_900188105.1, s__Spirillospora mexicana, 95.0, 87.78, 0.71; GCF_014208105.1, s__Spirillospora coerulea, 95.0, 87.75, 0.74; GCF_008327685.1, s__Spirillospora sp008327685, 95.0, 87.72, 0.68; GCF_013409045.1, s__Spirillospora citrea, 95.0, 87.72, 0.71; GCF_013409365.1, s__Spirillospora luteofluorescens, 95.0, 87.57, 0.67; GCF_001…	80.29	11	N/A	Genome has more than 10.8% of markers with multiple hits
MRC021	d__Bacteria;p__Actinobacteriota;c__Actinomycetia;o__Streptosporangiales;f__Streptosporangiaceae;g__Spirillospora;s__Spirillospora madurae	GCF_900115095.1	95	d__Bacteria;p__Actinobacteriota;c__Actinomycetia;o__Streptosporangiales;f__Streptosporangiaceae;g__Spirillospora;s__Spirillospora madurae	97.83	0.9	GCF_900115095.1	95	d__Bacteria;p__Actinobacteriota;c__Actinomycetia;o__Streptosporangiales;f__Streptosporangiaceae;g__Spirillospora;s__Spirillospora madurae	97.83	0.9	d__Bacteria;p__Actinobacteriota;c__Actinomycetia;o__Streptosporangiales;f__Streptosporangiaceae;g__Spirillospora;s__	taxonomic classification defined by topology and ANI	topological placement and ANI have congruent species assignments	GCF_004349235.1, s__Spirillospora darangshiensis, 95.0, 88.54, 0.7; GCF_900188105.1, s__Spirillospora mexicana, 95.0, 87.73, 0.71; GCF_008327685.1, s__Spirillospora sp008327685, 95.0, 87.72, 0.69; GCF_013409045.1, s__Spirillospora citrea, 95.0, 87.72, 0.71; GCF_014208105.1, s__Spirillospora coerulea, 95.0, 87.69, 0.75; GCF_013409365.1, s__Spirillospora luteofluorescens, 95.0, 87.55, 0.68; GCF_001…	84.04	11	N/A	N/A
MRC023	d__Bacteria;p__Actinobacteriota;c__Actinomycetia;o__Streptosporangiales;f__Streptosporangiaceae;g__Spirillospora;s__Spirillospora madurae	GCF_900115095.1	95	d__Bacteria;p__Actinobacteriota;c__Actinomycetia;o__Streptosporangiales;f__Streptosporangiaceae;g__Spirillospora;s__Spirillospora madurae	97.82	0.9	GCF_900115095.1	95	d__Bacteria;p__Actinobacteriota;c__Actinomycetia;o__Streptosporangiales;f__Streptosporangiaceae;g__Spirillospora;s__Spirillospora madurae	97.82	0.9	d__Bacteria;p__Actinobacteriota;c__Actinomycetia;o__Streptosporangiales;f__Streptosporangiaceae;g__Spirillospora;s__	taxonomic classification defined by topology and ANI	topological placement and ANI have congruent species assignments	GCF_004349235.1, s__Spirillospora darangshiensis, 95.0, 88.5, 0.7; GCF_900188105.1, s__Spirillospora mexicana, 95.0, 87.72, 0.71; GCF_008327685.1, s__Spirillospora sp008327685, 95.0, 87.68, 0.68; GCF_013409045.1, s__Spirillospora citrea, 95.0, 87.67, 0.71; GCF_014208105.1, s__Spirillospora coerulea, 95.0, 87.65, 0.76; GCF_013409365.1, s__Spirillospora luteofluorescens, 95.0, 87.59, 0.68; GCF_0015…	85.13	11	N/A	N/A
MRC005	d__Bacteria;p__Actinobacteriota;c__Actinomycetia;o__Streptosporangiales;f__Streptosporangiaceae;g__Spirillospora;s__Spirillospora madurae	GCF_900115095.1	95	d__Bacteria;p__Actinobacteriota;c__Actinomycetia;o__Streptosporangiales;f__Streptosporangiaceae;g__Spirillospora;s__Spirillospora madurae	97.88	0.9	GCF_900115095.1	95	d__Bacteria;p__Actinobacteriota;c__Actinomycetia;o__Streptosporangiales;f__Streptosporangiaceae;g__Spirillospora;s__Spirillospora madurae	97.88	0.9	d__Bacteria;p__Actinobacteriota;c__Actinomycetia;o__Streptosporangiales;f__Streptosporangiaceae;g__Spirillospora;s__	taxonomic classification defined by topology and ANI	topological placement and ANI have congruent species assignments	GCF_004349235.1, s__Spirillospora darangshiensis, 95.0, 88.49, 0.71; GCF_013409045.1, s__Spirillospora citrea, 95.0, 87.81, 0.71; GCF_008327685.1, s__Spirillospora sp008327685, 95.0, 87.77, 0.68; GCF_900188105.1, s__Spirillospora mexicana, 95.0, 87.73, 0.71; GCF_014208105.1, s__Spirillospora coerulea, 95.0, 87.7, 0.75; GCF_013409365.1, s__Spirillospora luteofluorescens, 95.0, 87.61, 0.67; GCF_001…	84.57	11	N/A	Genome has more than 10.8% of markers with multiple hits
MRC008	d__Bacteria;p__Actinobacteriota;c__Actinomycetia;o__Streptosporangiales;f__Streptosporangiaceae;g__Spirillospora;s__Spirillospora madurae	GCF_900115095.1	95	d__Bacteria;p__Actinobacteriota;c__Actinomycetia;o__Streptosporangiales;f__Streptosporangiaceae;g__Spirillospora;s__Spirillospora madurae	97.88	0.9	GCF_900115095.1	95	d__Bacteria;p__Actinobacteriota;c__Actinomycetia;o__Streptosporangiales;f__Streptosporangiaceae;g__Spirillospora;s__Spirillospora madurae	97.88	0.9	d__Bacteria;p__Actinobacteriota;c__Actinomycetia;o__Streptosporangiales;f__Streptosporangiaceae;g__Spirillospora;s__	taxonomic classification defined by topology and ANI	topological placement and ANI have congruent species assignments	GCF_004349235.1, s__Spirillospora darangshiensis, 95.0, 88.55, 0.7; GCF_013409045.1, s__Spirillospora citrea, 95.0, 87.75, 0.71; GCF_008327685.1, s__Spirillospora sp008327685, 95.0, 87.74, 0.68; GCF_900188105.1, s__Spirillospora mexicana, 95.0, 87.7, 0.71; GCF_014208105.1, s__Spirillospora coerulea, 95.0, 87.61, 0.74; GCF_013409365.1, s__Spirillospora luteofluorescens, 95.0, 87.54, 0.68; GCF_0015…	86.94	11	N/A	Genome has more than 10.0% of markers with multiple hits
MRC012	d__Bacteria;p__Actinobacteriota;c__Actinomycetia;o__Streptomycetales;f__Streptomycetaceae;g__Streptomyces;s__Streptomyces werraensis	GCA_014656175.1	95	d__Bacteria;p__Actinobacteriota;c__Actinomycetia;o__Streptomycetales;f__Streptomycetaceae;g__Streptomyces;s__Streptomyces werraensis	99.14	0.96	GCA_014656175.1	95	d__Bacteria;p__Actinobacteriota;c__Actinomycetia;o__Streptomycetales;f__Streptomycetaceae;g__Streptomyces;s__Streptomyces werraensis	99.14	0.96	d__Bacteria;p__Actinobacteriota;c__Actinomycetia;o__Streptomycetales;f__Streptomycetaceae;g__Streptomyces;s__	taxonomic classification defined by topology and ANI	topological placement and ANI have congruent species assignments	GCA_014649575.1, s__Streptomyces griseoincarnatus, 95.374, 94.77, 0.84; GCA_014649355.1, s__Streptomyces althioticus, 95.374, 94.65, 0.85; GCA_014655195.1, s__Streptomyces cellulosae, 95.0, 94.56, 0.81; GCA_014650475.1, s__Streptomyces albogriseolus, 95.0, 94.55, 0.84; GCA_002154585.1, s__Streptomyces pseudogriseolus, 95.0, 93.36, 0.83; GCF_002899455.1, s__Streptomyces sp002899455, 95.0, 92.82, 0…	90.21	11	N/A	N/A
MRC017	d__Bacteria;p__Actinobacteriota;c__Actinomycetia;o__Streptomycetales;f__Streptomycetaceae;g__Streptomyces;s__Streptomyces somaliensis_A	GCF_000258595.1	95	d__Bacteria;p__Actinobacteriota;c__Actinomycetia;o__Streptomycetales;f__Streptomycetaceae;g__Streptomyces;s__Streptomyces somaliensis_A	99.15	0.97	GCF_000258595.1	95	d__Bacteria;p__Actinobacteriota;c__Actinomycetia;o__Streptomycetales;f__Streptomycetaceae;g__Streptomyces;s__Streptomyces somaliensis_A	99.15	0.97	d__Bacteria;p__Actinobacteriota;c__Actinomycetia;o__Streptomycetales;f__Streptomycetaceae;g__Streptomyces;s__	taxonomic classification defined by topology and ANI	topological placement and ANI have congruent species assignments	GCF_012396115.1, s__Streptomyces somaliensis, 95.0, 92.0, 0.86; GCA_014649335.1, s__Streptomyces roseolilacinus, 95.0, 90.65, 0.77; GCF_000478605.2, s__Streptomyces thermolilacinus, 95.0, 88.71, 0.76; GCF_008704425.1, s__Streptomyces fradiae, 95.0, 88.14, 0.77; GCF_001484625.1, s__Streptomyces kanasensis, 95.0, 86.49, 0.7; GCF_008271805.1, s__Streptomyces sp008271805, 95.0, 86.13, 0.68; GCF_01336…	92.87	11	N/A	N/A
MRC006	d__Bacteria;p__Actinobacteriota;c__Actinomycetia;o__Streptomycetales;f__Streptomycetaceae;g__Streptomyces;s__Streptomyces somaliensis_A	GCF_000258595.1	95	d__Bacteria;p__Actinobacteriota;c__Actinomycetia;o__Streptomycetales;f__Streptomycetaceae;g__Streptomyces;s__Streptomyces somaliensis_A	99.12	0.97	GCF_000258595.1	95	d__Bacteria;p__Actinobacteriota;c__Actinomycetia;o__Streptomycetales;f__Streptomycetaceae;g__Streptomyces;s__Streptomyces somaliensis_A	99.12	0.97	d__Bacteria;p__Actinobacteriota;c__Actinomycetia;o__Streptomycetales;f__Streptomycetaceae;g__Streptomyces;s__	taxonomic classification defined by topology and ANI	topological placement and ANI have congruent species assignments	GCF_012396115.1, s__Streptomyces somaliensis, 95.0, 92.03, 0.85; GCA_014649335.1, s__Streptomyces roseolilacinus, 95.0, 90.74, 0.79; GCF_000478605.2, s__Streptomyces thermolilacinus, 95.0, 88.81, 0.77; GCF_008704425.1, s__Streptomyces fradiae, 95.0, 88.22, 0.79; GCF_001484625.1, s__Streptomyces kanasensis, 95.0, 86.45, 0.72; GCF_008271805.1, s__Streptomyces sp008271805, 95.0, 86.22, 0.68; GCF_013…	93.23	11	N/A	N/A
MRC007	d__Bacteria;p__Actinobacteriota;c__Actinomycetia;o__Streptomycetales;f__Streptomycetaceae;g__Streptomyces;s__Streptomyces somaliensis_A	GCF_000258595.1	95	d__Bacteria;p__Actinobacteriota;c__Actinomycetia;o__Streptomycetales;f__Streptomycetaceae;g__Streptomyces;s__Streptomyces somaliensis_A	99.14	0.97	GCF_000258595.1	95	d__Bacteria;p__Actinobacteriota;c__Actinomycetia;o__Streptomycetales;f__Streptomycetaceae;g__Streptomyces;s__Streptomyces somaliensis_A	99.14	0.97	d__Bacteria;p__Actinobacteriota;c__Actinomycetia;o__Streptomycetales;f__Streptomycetaceae;g__Streptomyces;s__	taxonomic classification defined by topology and ANI	topological placement and ANI have congruent species assignments	GCF_012396115.1, s__Streptomyces somaliensis, 95.0, 92.01, 0.85; GCA_014649335.1, s__Streptomyces roseolilacinus, 95.0, 90.68, 0.78; GCF_000478605.2, s__Streptomyces thermolilacinus, 95.0, 88.8, 0.76; GCF_008704425.1, s__Streptomyces fradiae, 95.0, 88.2, 0.79; GCF_001484625.1, s__Streptomyces kanasensis, 95.0, 86.57, 0.71; GCF_008271805.1, s__Streptomyces sp008271805, 95.0, 86.06, 0.68; GCF_01336…	94.12	11	N/A	N/A
S_sudanensis_1_contig.fasta	d__Bacteria;p__Actinobacteriota;c__Actinomycetia;o__Streptomycetales;f__Streptomycetaceae;g__Streptomyces;s__Streptomyces somaliensis_A	GCF_000258595.1	95	d__Bacteria;p__Actinobacteriota;c__Actinomycetia;o__Streptomycetales;f__Streptomycetaceae;g__Streptomyces;s__Streptomyces somaliensis_A	99.93	1	GCF_000258595.1	95	d__Bacteria;p__Actinobacteriota;c__Actinomycetia;o__Streptomycetales;f__Streptomycetaceae;g__Streptomyces;s__Streptomyces somaliensis_A	99.93	1	d__Bacteria;p__Actinobacteriota;c__Actinomycetia;o__Streptomycetales;f__Streptomycetaceae;g__Streptomyces;s__	taxonomic classification defined by topology and ANI	topological placement and ANI have congruent species assignments	GCF_012396115.1, s__Streptomyces somaliensis, 95.0, 92.01, 0.85; GCA_014649335.1, s__Streptomyces roseolilacinus, 95.0, 90.66, 0.79; GCF_000478605.2, s__Streptomyces thermolilacinus, 95.0, 88.87, 0.76; GCF_008704425.1, s__Streptomyces fradiae, 95.0, 88.17, 0.79; GCF_001484625.1, s__Streptomyces kanasensis, 95.0, 86.62, 0.71; GCF_008271805.1, s__Streptomyces sp008271805, 95.0, 86.08, 0.69; GCF_013…	94.92	11	N/A	N/A
MRC001	d__Bacteria;p__Actinobacteriota;c__Actinomycetia;o__Streptomycetales;f__Streptomycetaceae;g__Streptomyces;s__Streptomyces somaliensis	GCF_012396115.1	95	d__Bacteria;p__Actinobacteriota;c__Actinomycetia;o__Streptomycetales;f__Streptomycetaceae;g__Streptomyces;s__Streptomyces somaliensis	97.88	0.87	GCF_012396115.1	95	d__Bacteria;p__Actinobacteriota;c__Actinomycetia;o__Streptomycetales;f__Streptomycetaceae;g__Streptomyces;s__Streptomyces somaliensis	97.88	0.87	d__Bacteria;p__Actinobacteriota;c__Actinomycetia;o__Streptomycetales;f__Streptomycetaceae;g__Streptomyces;s__	taxonomic classification defined by topology and ANI	topological placement and ANI have congruent species assignments	GCF_000258595.1, s__Streptomyces somaliensis_A, 95.0, 91.96, 0.78; GCA_014649335.1, s__Streptomyces roseolilacinus, 95.0, 91.01, 0.77; GCF_000478605.2, s__Streptomyces thermolilacinus, 95.0, 88.98, 0.75; GCF_008704425.1, s__Streptomyces fradiae, 95.0, 88.36, 0.76; GCF_001484625.1, s__Streptomyces kanasensis, 95.0, 86.76, 0.7; GCF_008271805.1, s__Streptomyces sp008271805, 95.0, 86.3, 0.68; GCF_013…	91.01	11	N/A	N/A
MRC016	d__Bacteria;p__Actinobacteriota;c__Actinomycetia;o__Streptomycetales;f__Streptomycetaceae;g__Streptomyces;s__Streptomyces somaliensis	GCF_012396115.1	95	d__Bacteria;p__Actinobacteriota;c__Actinomycetia;o__Streptomycetales;f__Streptomycetaceae;g__Streptomyces;s__Streptomyces somaliensis	97.92	0.87	GCF_012396115.1	95	d__Bacteria;p__Actinobacteriota;c__Actinomycetia;o__Streptomycetales;f__Streptomycetaceae;g__Streptomyces;s__Streptomyces somaliensis	97.92	0.87	d__Bacteria;p__Actinobacteriota;c__Actinomycetia;o__Streptomycetales;f__Streptomycetaceae;g__Streptomyces;s__	taxonomic classification defined by topology and ANI	topological placement and ANI have congruent species assignments	GCF_000258595.1, s__Streptomyces somaliensis_A, 95.0, 91.86, 0.78; GCA_014649335.1, s__Streptomyces roseolilacinus, 95.0, 91.05, 0.79; GCF_000478605.2, s__Streptomyces thermolilacinus, 95.0, 88.86, 0.78; GCF_008704425.1, s__Streptomyces fradiae, 95.0, 88.29, 0.78; GCF_001484625.1, s__Streptomyces kanasensis, 95.0, 86.63, 0.72; GCF_008271805.1, s__Streptomyces sp008271805, 95.0, 86.34, 0.69; GCF_0…	93.91	11	N/A	N/A
MRC009	d__Bacteria;p__Actinobacteriota;c__Actinomycetia;o__Streptomycetales;f__Streptomycetaceae;g__Streptomyces;s__Streptomyces somaliensis	GCF_012396115.1	95	d__Bacteria;p__Actinobacteriota;c__Actinomycetia;o__Streptomycetales;f__Streptomycetaceae;g__Streptomyces;s__Streptomyces somaliensis	97.92	0.9	GCF_012396115.1	95	d__Bacteria;p__Actinobacteriota;c__Actinomycetia;o__Streptomycetales;f__Streptomycetaceae;g__Streptomyces;s__Streptomyces somaliensis	97.92	0.9	d__Bacteria;p__Actinobacteriota;c__Actinomycetia;o__Streptomycetales;f__Streptomycetaceae;g__Streptomyces;s__	taxonomic classification defined by topology and ANI	topological placement and ANI have congruent species assignments	GCF_000258595.1, s__Streptomyces somaliensis_A, 95.0, 91.75, 0.82; GCA_014649335.1, s__Streptomyces roseolilacinus, 95.0, 90.99, 0.77; GCF_000478605.2, s__Streptomyces thermolilacinus, 95.0, 88.8, 0.76; GCF_008704425.1, s__Streptomyces fradiae, 95.0, 88.12, 0.76; GCF_001484625.1, s__Streptomyces kanasensis, 95.0, 86.58, 0.71; GCF_008271805.1, s__Streptomyces sp008271805, 95.0, 86.11, 0.67; GCF_01…	91.36	11	N/A	N/A
S_somaliensis_2_contigs.17396.fasta	d__Bacteria;p__Actinobacteriota;c__Actinomycetia;o__Streptomycetales;f__Streptomycetaceae;g__Streptomyces;s__Streptomyces somaliensis	GCF_012396115.1	95	d__Bacteria;p__Actinobacteriota;c__Actinomycetia;o__Streptomycetales;f__Streptomycetaceae;g__Streptomyces;s__Streptomyces somaliensis	99.81	0.98	GCF_012396115.1	95	d__Bacteria;p__Actinobacteriota;c__Actinomycetia;o__Streptomycetales;f__Streptomycetaceae;g__Streptomyces;s__Streptomyces somaliensis	99.81	0.98	d__Bacteria;p__Actinobacteriota;c__Actinomycetia;o__Streptomycetales;f__Streptomycetaceae;g__Streptomyces;s__	taxonomic classification defined by topology and ANI	topological placement and ANI have congruent species assignments	GCF_000258595.1, s__Streptomyces somaliensis_A, 95.0, 91.87, 0.79; GCA_014649335.1, s__Streptomyces roseolilacinus, 95.0, 91.11, 0.81; GCF_000478605.2, s__Streptomyces thermolilacinus, 95.0, 88.89, 0.79; GCF_008704425.1, s__Streptomyces fradiae, 95.0, 88.47, 0.81; GCF_001484625.1, s__Streptomyces kanasensis, 95.0, 86.77, 0.73; GCF_008271805.1, s__Streptomyces sp008271805, 95.0, 86.12, 0.72; GCF_0…	93.77	11	N/A	N/A
MRC003	d__Bacteria;p__Actinobacteriota;c__Actinomycetia;o__Streptomycetales;f__Streptomycetaceae;g__Streptomyces;s__Streptomyces radiopugnans	GCF_900110735.1	95	d__Bacteria;p__Actinobacteriota;c__Actinomycetia;o__Streptomycetales;f__Streptomycetaceae;g__Streptomyces;s__Streptomyces radiopugnans	98.66	0.95	GCF_900110735.1	95	d__Bacteria;p__Actinobacteriota;c__Actinomycetia;o__Streptomycetales;f__Streptomycetaceae;g__Streptomyces;s__Streptomyces radiopugnans	98.66	0.95	d__Bacteria;p__Actinobacteriota;c__Actinomycetia;o__Streptomycetales;f__Streptomycetaceae;g__Streptomyces;s__	taxonomic classification defined by topology and ANI	topological placement and ANI have congruent species assignments	GCF_900114215.1, s__Streptomyces pini, 96.765, 93.93, 0.81; GCF_002843305.1, s__Streptomyces barkulensis, 96.765, 93.86, 0.82; GCF_009709575.1, s__Streptomyces sp009709575, 95.0, 88.0, 0.74; GCF_000718985.1, s__Streptomyces megasporus, 95.0, 87.68, 0.76; GCF_002794255.1, s__Streptomyces carminius, 95.0, 86.94, 0.69; GCF_001418495.1, s__Streptomyces pathocidini, 95.0, 81.97, 0.52; GCF_000220705.2,…	86.8	11	N/A	N/A
MRC002	d__Bacteria;p__Actinobacteriota;c__Actinomycetia;o__Streptomycetales;f__Streptomycetaceae;g__Streptomyces;s__Streptomyces albogriseolus	GCA_014650475.1	95	d__Bacteria;p__Actinobacteriota;c__Actinomycetia;o__Streptomycetales;f__Streptomycetaceae;g__Streptomyces;s__Streptomyces albogriseolus	98.48	0.94	GCA_014650475.1	95	d__Bacteria;p__Actinobacteriota;c__Actinomycetia;o__Streptomycetales;f__Streptomycetaceae;g__Streptomyces;s__Streptomyces albogriseolus	98.48	0.94	d__Bacteria;p__Actinobacteriota;c__Actinomycetia;o__Streptomycetales;f__Streptomycetaceae;g__Streptomyces;s__	taxonomic classification defined by topology and ANI	topological placement and ANI have congruent species assignments	GCA_014656175.1, s__Streptomyces werraensis, 95.0, 94.48, 0.86; GCA_014649575.1, s__Streptomyces griseoincarnatus, 95.374, 94.23, 0.83; GCA_014655195.1, s__Streptomyces cellulosae, 95.0, 94.0, 0.81; GCA_014649355.1, s__Streptomyces althioticus, 95.374, 93.93, 0.83; GCA_002154585.1, s__Streptomyces pseudogriseolus, 95.0, 93.39, 0.81; GCF_002899455.1, s__Streptomyces sp002899455, 95.0, 93.1, 0.78; …	92.26	11	N/A	N/A
MRC013	d__Bacteria;p__Actinobacteriota;c__Actinomycetia;o__Streptomycetales;f__Streptomycetaceae;g__Streptomyces;s__	N/A	N/A	N/A	N/A	N/A	GCF_012396115.1	95	d__Bacteria;p__Actinobacteriota;c__Actinomycetia;o__Streptomycetales;f__Streptomycetaceae;g__Streptomyces;s__Streptomyces somaliensis	94.4	0.88	d__Bacteria;p__Actinobacteriota;c__Actinomycetia;o__Streptomycetales;f__Streptomycetaceae;g__Streptomyces;s__	taxonomic classification defined by topology and ANI	N/A	GCF_000258595.1, s__Streptomyces somaliensis_A, 95.0, 92.0, 0.82; GCA_014649335.1, s__Streptomyces roseolilacinus, 95.0, 91.19, 0.78; GCF_000478605.2, s__Streptomyces thermolilacinus, 95.0, 88.86, 0.76; GCF_008704425.1, s__Streptomyces fradiae, 95.0, 88.21, 0.79; GCF_001484625.1, s__Streptomyces kanasensis, 95.0, 86.49, 0.71; GCF_008271805.1, s__Streptomyces sp008271805, 95.0, 86.23, 0.68; GCF_01…	94.3	11	0.99527	Genome not assigned to closest species as it falls outside its pre-defined ANI radius
