# Supplementary material for: Systematic whole-genome sequencing reveals an unexpected diversity among actinomycetoma pathogens and provides insights into their antibacterial susceptibilities
Source: PLoS Negl Trop Dis. 2022 Jul 25;16(7):e0010128. doi: 10.1371/journal.pntd.0010128 (PMC9352199; doi:10.1371/journal.pntd.0010128)
Supplement: S2 Table — (XLSX) [file pntd.0010128.s005.xlsx]

## Sheet: GenomeBiosampleIDs
Bioproject_accession	Biosample_accession	Genome Accession	Sample_name	Organism	strain
PRJNA782605	SAMN23388480	JAJQLM000000000	MRC001	Streptomyces somaliensis	MRC001
PRJNA782605	SAMN23388481	JAJQLP000000000	MRC002	Streptomyces albogriseolus	MRC002
PRJNA782605	SAMN23388482	CP094495	MRC003	Streptomyces radiopugnans	MRC003
PRJNA782605	SAMN23388483	CP094266	MRC005	Actinomadura madurae	MRC005
PRJNA782605	SAMN23388484	JAJQLO000000000	MRC006	Streptomyces sudanensis	MRC006
PRJNA782605	SAMN23388485	JAJQLN000000000	MRC007	Streptomyces sudanensis	MRC007
PRJNA782605	SAMN23388486	CP094265	MRC008	Actinomadura madurae	MRC008
PRJNA782605	SAMN23388487	JAJQLL000000000	MRC009	Streptomyces somaliensis	MRC009
PRJNA782605	SAMN23388488	JAJQLK000000000	MRC012	Streptomyces werraensis	MRC012
PRJNA782605	SAMN23388489	CP094264	MRC013	Streptomyces kordofanensis	MRC013
PRJNA782605	SAMN23388490	JAJQLJ000000000	MRC016	Streptomyces somaliensis	MRC016
PRJNA782605	SAMN23388491	JAJQLI000000000	MRC017	Streptomyces sudanensis	MRC017
PRJNA782605	SAMN23388492	JAJQLH000000000	MRC019	Actinomadura madurae	MRC019
PRJNA782605	SAMN23388493	JAJQLG000000000	MRC020	Actinomadura madurae	MRC020
PRJNA782605	SAMN23388494	JAJQLF000000000	MRC021	Actinomadura madurae	MRC021
PRJNA782605	SAMN23388495	JAJQLE000000000	MRC023	Actinomadura madurae	MRC023
PRJNA782605	SAMN23388496	JAJQLD000000000	MRC024	Actinomadura madurae	MRC024
PRJNA824685	SAMN27412228	CP095474	Ssud	Streptomyces sudanensis	SD 504 / DSM 41923
PRJNA824685	SAMN27412229	JAMCDO000000000	Ssom	Streptomyces somaliensis	NCTC 11332 / DSM 40738
