# Supplementary material for: Systematic whole-genome sequencing reveals an unexpected diversity among actinomycetoma pathogens and provides insights into their antibacterial susceptibilities
Source: PLoS Negl Trop Dis. 2022 Jul 25;16(7):e0010128. doi: 10.1371/journal.pntd.0010128 (PMC9352199; doi:10.1371/journal.pntd.0010128)
Supplement: S3 Table — (XLSX) [file pntd.0010128.s006.xlsx]

## Sheet: SRA_Data
Accession	Study	Bioproject_accession	Biosample_accession	Library_ID	Platform	Instrument_model	Filename	filename2
SRR18463451	SRP365681	PRJNA782605	SAMN23388480	MRC001_long	OXFORD_NANOPORE	MinION	MRC001_long.fastq
SRR18463450	SRP365681	PRJNA782605	SAMN23388481	MRC002_long	OXFORD_NANOPORE	MinION	MRC002_long.fastq
SRR18463439	SRP365681	PRJNA782605	SAMN23388482	MRC003_long	OXFORD_NANOPORE	MinION	MRC003_long.fastq
SRR18463428	SRP365681	PRJNA782605	SAMN23388483	MRC005_long	OXFORD_NANOPORE	MinION	MRC005_long.fastq
SRR18463423	SRP365681	PRJNA782605	SAMN23388484	MRC006_long	OXFORD_NANOPORE	MinION	MRC006_long.fastq
SRR18463422	SRP365681	PRJNA782605	SAMN23388485	MRC007_long	OXFORD_NANOPORE	MinION	MRC007_long.fastq
SRR18463421	SRP365681	PRJNA782605	SAMN23388486	MRC008_long	OXFORD_NANOPORE	MinION	MRC008_long.fastq
SRR18463420	SRP365681	PRJNA782605	SAMN23388487	MRC009_long	OXFORD_NANOPORE	MinION	MRC009_long.fastq
SRR18463419	SRP365681	PRJNA782605	SAMN23388488	MRC012_long	OXFORD_NANOPORE	MinION	MRC012_long.fastq
SRR18463418	SRP365681	PRJNA782605	SAMN23388489	MRC013_long	OXFORD_NANOPORE	MinION	MRC013_long.fastq
SRR18463449	SRP365681	PRJNA782605	SAMN23388490	MRC016_long	OXFORD_NANOPORE	MinION	MRC016_long.fastq
SRR18463448	SRP365681	PRJNA782605	SAMN23388491	MRC017_long	OXFORD_NANOPORE	MinION	MRC017_long.fastq
SRR18463447	SRP365681	PRJNA782605	SAMN23388492	MRC019_long	OXFORD_NANOPORE	MinION	MRC019_long.fastq
SRR18463446	SRP365681	PRJNA782605	SAMN23388493	MRC020_long	OXFORD_NANOPORE	MinION	MRC020_long.fastq
SRR18463445	SRP365681	PRJNA782605	SAMN23388494	MRC021_long	OXFORD_NANOPORE	MinION	MRC021_long.fastq
SRR18463444	SRP365681	PRJNA782605	SAMN23388495	MRC023_long	OXFORD_NANOPORE	MinION	MRC023_long.fastq
SRR18463443	SRP365681	PRJNA782605	SAMN23388496	MRC024_long	OXFORD_NANOPORE	MinION	MRC024_long.fastq
SRR18463442	SRP365681	PRJNA782605	SAMN23388480	MRC001_short	ILLUMINA	Illumina iSeq 100	MRC001_short_R1.fastq	MRC001_short_R2.fastq
SRR18463441	SRP365681	PRJNA782605	SAMN23388481	MRC002_short	ILLUMINA	Illumina iSeq 100	MRC002_short_R1.fastq	MRC002_short_R2.fastq
SRR18463440	SRP365681	PRJNA782605	SAMN23388482	MRC003_short	ILLUMINA	Illumina iSeq 100	MRC003_short_R1.fastq	MRC003_short_R2.fastq
SRR18463438	SRP365681	PRJNA782605	SAMN23388483	MRC005_short	ILLUMINA	Illumina iSeq 100	MRC005_short_R1.fastq	MRC005_short_R2.fastq
SRR18463437	SRP365681	PRJNA782605	SAMN23388484	MRC006_short	ILLUMINA	Illumina iSeq 100	MRC006_short_R1.fastq	MRC006_short_R2.fastq
SRR18463436	SRP365681	PRJNA782605	SAMN23388485	MRC007_short	ILLUMINA	Illumina iSeq 100	MRC007_short_R1.fastq	MRC007_short_R2.fastq
SRR18463435	SRP365681	PRJNA782605	SAMN23388486	MRC008_short	ILLUMINA	Illumina iSeq 100	MRC008_short_R1.fastq	MRC008_short_R2.fastq
SRR18463434	SRP365681	PRJNA782605	SAMN23388487	MRC009_short	ILLUMINA	Illumina iSeq 100	MRC009_short_R1.fastq	MRC009_short_R2.fastq
SRR18463433	SRP365681	PRJNA782605	SAMN23388488	MRC012_short	ILLUMINA	Illumina iSeq 100	MRC012_short_R1.fastq	MRC012_short_R2.fastq
SRR18463432	SRP365681	PRJNA782605	SAMN23388489	MRC013_short	ILLUMINA	Illumina iSeq 100	MRC013_short_R1.fastq	MRC013_short_R2.fastq
SRR18463431	SRP365681	PRJNA782605	SAMN23388490	MRC016_short	ILLUMINA	Illumina iSeq 100	MRC016_short_R1.fastq	MRC016_short_R2.fastq
SRR18463430	SRP365681	PRJNA782605	SAMN23388491	MRC017_short	ILLUMINA	Illumina iSeq 100	MRC017_short_R1.fastq	MRC017_short_R2.fastq
SRR18463429	SRP365681	PRJNA782605	SAMN23388492	MRC019_short	ILLUMINA	Illumina iSeq 100	MRC019_short_R1.fastq	MRC019_short_R2.fastq
SRR18463427	SRP365681	PRJNA782605	SAMN23388493	MRC020_short	ILLUMINA	Illumina iSeq 100	MRC020_short_R1.fastq	MRC020_short_R2.fastq
SRR18463426	SRP365681	PRJNA782605	SAMN23388494	MRC021_short	ILLUMINA	Illumina iSeq 100	MRC021_short_R1.fastq	MRC021_short_R2.fastq
SRR18463425	SRP365681	PRJNA782605	SAMN23388495	MRC023_short	ILLUMINA	Illumina iSeq 100	MRC023_short_R1.fastq	MRC023_short_R2.fastq
SRR18463424	SRP365681	PRJNA782605	SAMN23388496	MRC024_short	ILLUMINA	Illumina iSeq 100	MRC024_short_R1.fastq	MRC024_short_R2.fastq
